# Supplementary material for: Extraction, Characterization, and Platelet Inhibitory Effects of Two Polysaccharides from the Cs-4 Fungus
Source: Int J Mol Sci. 2022 Oct 20;23(20):12608. doi: 10.3390/ijms232012608 (PMC9604242; doi:10.3390/ijms232012608)
Supplement: Supplementary file 1 [file ijms-23-12608-s001.zip]

Archive with 1 entries (1 files):
- ijms-1939852-supplementary.pdf
